# Supplementary material for: Binary outcomes of enhancer activity underlie stable random monoallelic expression
Source: eLife. 2022 May 26;11:e74204. doi: 10.7554/eLife.74204 (PMC9135403; doi:10.7554/eLife.74204)
Supplement: Source data 2. — Original agarose gel images corresponding to Figure 1—figure supplement 2 E and H are provided in both annotated and unannotated format. The relevant lanes are highlighted and labeled. The cropped lanes are denoted with a white vertical bar. [file elife-74204-data2.zip]

Archive with 14 entries (11 files):
- Original gel images/
- Original gel images/Figure1--figure supplement 2 E.pdf
- __MACOSX/
- __MACOSX/Original gel images/
- __MACOSX/Original gel images/._Figure1--figure supplement 2 E.pdf
- Original gel images/.DS_Store
- __MACOSX/Original gel images/._.DS_Store
- Original gel images/Figure1--figure supplement 2 E annotated.pdf
- __MACOSX/Original gel images/._Figure1--figure supplement 2 E annotated.pdf
- Original gel images/Figure1--figure supplement 2 H annotated.pdf
- __MACOSX/Original gel images/._Figure1--figure supplement 2 H annotated.pdf
- Original gel images/Figure1--figure supplement 2 H.pdf
- __MACOSX/Original gel images/._Figure1--figure supplement 2 H.pdf
- __MACOSX/._Original gel images
